# Supplementary material for: Serological and molecular detection of Bartonella henselae in specimens from patients with suspected cat scratch disease in Italy: A comparative study
Source: PLoS One. 2019 Feb 8;14(2):e0211945. doi: 10.1371/journal.pone.0211945 (PMC6368319; doi:10.1371/journal.pone.0211945)
Supplement: S3 Table — (XLSX) [file pone.0211945.s003.xlsx]

## Sheet: K index
					Supplemental material
					S3 TABLE: Agreement between IFA and real-time PCR results evaluated by the Cohen’s K index
					real-time PCR
					positive	negative		total
			IFA	positive	11	17	28
				negative	16	55	71
				total	27	72	99
			AO (observed agreement)= 11+55/99= 0.667
			AE (expected agreement)= [(27*28/99)+(72*71/99)]/99=0.599
			K=AO-AE/1-AE= 0.667-0.599/1-0.599= 0.068/0.401= 0.17 (≈ 0.2)
